# Supplementary material for: Quantifying the relationship between climatic indicators and leptospirosis incidence in Fiji: A modelling study
Source: PLOS Glob Public Health. 2023 Oct 11;3(10):e0002400. doi: 10.1371/journal.pgph.0002400 (PMC10566718; doi:10.1371/journal.pgph.0002400)
Supplement: S1 Table — (XLSX) [file pgph.0002400.s001.xlsx]

## Sheet: univTable
Model	Variable	TimePeriod	Lag	Mean	LCI	UCI	WAIC	CVLogScore	RsqNull
0	RE	-	-	-	-	-	5328	1.426	0.458
1	prcp	-	0	0.073	0.003	0.144	5327	1.426	0.46
2	prcp	-	1	0.081	0.01	0.153	5326	1.425	0.459
3	prcp	-	2	0.147	0.079	0.219	5314	1.422	0.462
4	prcp	-	3	0.093	0.028	0.16	5323	1.425	0.46
5	prcp	-	4	0.09	0.026	0.156	5323	1.425	0.46
6	prcp	-	5	0.047	-0.017	0.112	5329	1.426	0.459
7	prcp	-	6	0.082	0.013	0.153	5326	1.425	0.459
8	prcp	-	7	-0.009	-0.076	0.06	5330	1.426	0.458
9	prcp	-	8	0.007	-0.062	0.078	5330	1.426	0.458
10	prcp	-	9	0.024	-0.044	0.093	5330	1.426	0.458
11	prcp	-	10	0.04	-0.029	0.11	5330	1.426	0.458
12	prcp	-	11	0.005	-0.063	0.074	5330	1.426	0.458
13	prcp	-	12	0.118	0.052	0.185	5318	1.423	0.462
14	prcp	-	13	0.067	-0.002	0.138	5327	1.426	0.459
15	prcp	-	14	0.014	-0.053	0.083	5330	1.426	0.458
16	prcp	-	15	0.02	-0.049	0.09	5330	1.427	0.458
17	prcp	-	16	0.019	-0.053	0.092	5330	1.426	0.458
18	tmin	-	0	0.006	-0.138	0.15	5330	1.427	0.458
19	tmin	-	1	0.172	0.022	0.321	5325	1.425	0.459
20	tmin	-	2	-0.023	-0.171	0.123	5330	1.426	0.458
21	tmin	-	3	-0.055	-0.204	0.094	5329	1.426	0.459
22	tmin	-	4	0.017	-0.137	0.17	5331	1.427	0.458
23	tmin	-	5	-0.029	-0.181	0.123	5330	1.426	0.458
24	tmin	-	6	-0.053	-0.198	0.092	5329	1.426	0.459
25	tmin	-	7	-0.046	-0.192	0.099	5330	1.426	0.459
26	tmin	-	8	0.056	-0.095	0.207	5330	1.426	0.458
27	tmin	-	9	-0.126	-0.275	0.022	5326	1.425	0.46
28	tmin	-	10	-0.185	-0.332	-0.038	5322	1.424	0.462
29	tmin	-	11	-0.045	-0.195	0.104	5330	1.426	0.459
30	tmin	-	12	-0.081	-0.228	0.065	5329	1.426	0.459
31	tmin	-	13	0.012	-0.135	0.159	5330	1.427	0.458
32	tmin	-	14	0.016	-0.134	0.164	5330	1.427	0.458
33	tmin	-	15	-0.065	-0.211	0.08	5329	1.426	0.459
34	tmin	-	16	-0.111	-0.254	0.032	5327	1.426	0.459
35	tmax	-	0	-0.094	-0.211	0.022	5326	1.425	0.46
36	tmax	-	1	0.04	-0.076	0.156	5330	1.427	0.458
37	tmax	-	2	-0.096	-0.212	0.019	5326	1.425	0.46
38	tmax	-	3	-0.018	-0.133	0.096	5330	1.426	0.459
39	tmax	-	4	-0.067	-0.183	0.049	5327	1.426	0.459
40	tmax	-	5	0.071	-0.043	0.185	5330	1.426	0.458
41	tmax	-	6	-0.002	-0.118	0.113	5330	1.426	0.458
42	tmax	-	7	-0.004	-0.119	0.11	5330	1.426	0.458
43	tmax	-	8	0.001	-0.114	0.116	5330	1.427	0.458
44	tmax	-	9	0.104	-0.014	0.222	5330	1.426	0.458
45	tmax	-	10	0.096	-0.019	0.211	5330	1.426	0.458
46	tmax	-	11	0.006	-0.109	0.12	5330	1.427	0.458
47	tmax	-	12	-0.028	-0.143	0.086	5329	1.426	0.459
48	tmax	-	13	0.116	0.005	0.227	5328	1.426	0.458
49	tmax	-	14	0.179	0.067	0.291	5324	1.425	0.458
50	tmax	-	15	0.051	-0.06	0.161	5330	1.426	0.458
51	tmax	-	16	0.068	-0.044	0.181	5330	1.426	0.458
52	sst.34	-	0	-0.252	-0.346	-0.158	5302	1.419	0.468
53	sst.34	-	1	-0.272	-0.364	-0.179	5297	1.418	0.469
54	sst.34	-	2	-0.263	-0.355	-0.171	5298	1.418	0.469
55	sst.34	-	3	-0.249	-0.34	-0.158	5301	1.419	0.468
56	sst.34	-	4	-0.238	-0.328	-0.148	5302	1.419	0.468
57	sst.34	-	5	-0.238	-0.326	-0.149	5301	1.419	0.468
58	sst.34	-	6	-0.232	-0.32	-0.144	5302	1.419	0.468
59	sst.34	-	7	-0.204	-0.292	-0.116	5309	1.421	0.465
60	sst.34	-	8	-0.202	-0.29	-0.114	5309	1.421	0.465
61	sst.34	-	9	-0.205	-0.292	-0.118	5308	1.421	0.465
62	sst.34	-	10	-0.222	-0.31	-0.134	5304	1.42	0.466
63	sst.34	-	11	-0.243	-0.331	-0.154	5299	1.418	0.468
64	sst.34	-	12	-0.211	-0.302	-0.121	5307	1.42	0.466
65	sst.34	-	13	-0.194	-0.285	-0.102	5311	1.421	0.465
66	sst.34	-	14	-0.207	-0.298	-0.117	5307	1.42	0.466
67	sst.34	-	15	-0.193	-0.282	-0.103	5310	1.421	0.465
68	sst.34	-	16	-0.139	-0.231	-0.047	5320	1.424	0.462
69	sst.34	-	17	-0.112	-0.206	-0.019	5323	1.425	0.461
70	sst.34	-	18	-0.13	-0.223	-0.036	5321	1.424	0.461
71	sst.34	-	19	-0.138	-0.233	-0.043	5320	1.424	0.462
72	sst.34	-	20	-0.103	-0.2	-0.007	5324	1.425	0.46
73	sst.4	-	0	-0.292	-0.402	-0.182	5300	1.419	0.469
74	sst.4	-	1	-0.321	-0.43	-0.212	5294	1.417	0.47
75	sst.4	-	2	-0.259	-0.367	-0.15	5307	1.42	0.467
76	sst.4	-	3	-0.212	-0.32	-0.105	5314	1.422	0.464
77	sst.4	-	4	-0.189	-0.296	-0.082	5317	1.423	0.463
78	sst.4	-	5	-0.209	-0.316	-0.103	5314	1.422	0.464
79	sst.4	-	6	-0.23	-0.337	-0.122	5310	1.421	0.465
80	sst.4	-	7	-0.188	-0.296	-0.08	5317	1.423	0.463
81	sst.4	-	8	-0.175	-0.284	-0.065	5319	1.423	0.462
82	sst.4	-	9	-0.164	-0.275	-0.054	5321	1.424	0.462
83	sst.4	-	10	-0.176	-0.289	-0.063	5319	1.424	0.462
84	sst.4	-	11	-0.218	-0.331	-0.104	5314	1.422	0.464
85	sst.4	-	12	-0.2	-0.315	-0.084	5317	1.423	0.463
86	sst.4	-	13	-0.091	-0.211	0.029	5327	1.426	0.46
87	sst.4	-	14	-0.097	-0.217	0.023	5327	1.426	0.46
88	sst.4	-	15	-0.12	-0.239	-0.001	5325	1.425	0.46
89	sst.4	-	16	-0.083	-0.204	0.038	5328	1.426	0.459
90	sst.4	-	17	-0.048	-0.171	0.075	5329	1.426	0.459
91	sst.4	-	18	-0.063	-0.187	0.061	5329	1.426	0.459
92	sst.4	-	19	-0.047	-0.173	0.079	5330	1.426	0.458
93	sst.4	-	20	-0.016	-0.144	0.112	5330	1.427	0.458
94	totalPrcp	2	0	0.114	0.037	0.192	5322	1.424	0.46
95	totalPrcp	2	1	0.164	0.09	0.24	5313	1.422	0.462
96	totalPrcp	2	2	0.168	0.098	0.241	5311	1.421	0.463
97	totalPrcp	2	3	0.131	0.062	0.202	5318	1.423	0.461
98	totalPrcp	2	4	0.098	0.03	0.167	5324	1.425	0.46
99	totalPrcp	2	5	0.087	0.017	0.158	5326	1.425	0.459
100	totalPrcp	2	6	0.05	-0.022	0.122	5329	1.426	0.458
101	totalPrcp	2	7	-0.001	-0.074	0.073	5330	1.426	0.458
102	totalPrcp	2	8	0.022	-0.05	0.095	5330	1.426	0.458
103	totalPrcp	4	0	0.227	0.144	0.311	5303	1.419	0.465
104	totalPrcp	4	1	0.236	0.155	0.318	5301	1.419	0.465
105	totalPrcp	4	2	0.218	0.138	0.299	5306	1.42	0.464
106	totalPrcp	4	3	0.176	0.097	0.256	5315	1.422	0.462
107	totalPrcp	4	4	0.12	0.041	0.201	5324	1.425	0.46
108	totalPrcp	4	5	0.072	-0.009	0.153	5329	1.426	0.458
109	totalPrcp	4	6	0.057	-0.025	0.14	5329	1.426	0.458
110	totalPrcp	4	7	0.036	-0.048	0.12	5330	1.426	0.458
111	totalPrcp	4	8	0.043	-0.04	0.127	5330	1.426	0.458
112	totalPrcp	6	0	0.286	0.195	0.378	5296	1.417	0.467
113	totalPrcp	6	1	0.283	0.193	0.373	5298	1.418	0.466
114	totalPrcp	6	2	0.239	0.15	0.329	5309	1.421	0.463
115	totalPrcp	6	3	0.165	0.076	0.255	5322	1.424	0.46
116	totalPrcp	6	4	0.128	0.038	0.218	5325	1.425	0.459
117	totalPrcp	6	5	0.097	0.007	0.188	5328	1.426	0.458
118	totalPrcp	6	6	0.077	-0.016	0.17	5329	1.426	0.458
119	totalPrcp	6	7	0.102	0.01	0.195	5327	1.426	0.458
120	totalPrcp	6	8	0.138	0.047	0.23	5323	1.425	0.46
121	totalPrcp	8	0	0.318	0.218	0.418	5298	1.418	0.466
122	totalPrcp	8	1	0.286	0.186	0.387	5307	1.42	0.463
123	totalPrcp	8	2	0.258	0.158	0.358	5312	1.422	0.462
124	totalPrcp	8	3	0.195	0.096	0.295	5321	1.424	0.46
125	totalPrcp	8	4	0.153	0.052	0.254	5325	1.425	0.459
126	totalPrcp	8	5	0.169	0.068	0.272	5323	1.424	0.459
127	totalPrcp	8	6	0.177	0.075	0.28	5321	1.424	0.46
128	totalPrcp	8	7	0.14	0.039	0.241	5325	1.425	0.459
129	totalPrcp	8	8	0.149	0.05	0.249	5324	1.425	0.459
130	totalPrcp	12	0	0.355	0.24	0.471	5303	1.419	0.463
131	totalPrcp	12	1	0.379	0.264	0.493	5298	1.418	0.464
132	totalPrcp	12	2	0.374	0.259	0.489	5298	1.418	0.465
133	totalPrcp	12	3	0.306	0.192	0.421	5311	1.421	0.462
134	totalPrcp	12	4	0.266	0.151	0.381	5316	1.423	0.461
135	totalPrcp	12	5	0.223	0.107	0.339	5321	1.424	0.46
136	totalPrcp	12	6	0.177	0.062	0.293	5324	1.425	0.459
137	totalPrcp	12	7	0.119	0.005	0.233	5328	1.426	0.458
138	totalPrcp	12	8	0.111	-0.002	0.225	5328	1.426	0.458
139	totalPrcp	16	0	0.508	0.366	0.625	5296	1.417	0.463
140	totalPrcp	16	1	0.455	0.325	0.58	5296	1.417	0.464
141	totalPrcp	16	2	0.393	0.266	0.519	5304	1.419	0.463
142	totalPrcp	16	3	0.296	0.169	0.422	5316	1.423	0.461
143	totalPrcp	16	4	0.233	0.106	0.361	5322	1.424	0.459
144	totalPrcp	16	5	0.148	0.019	0.276	5328	1.426	0.458
145	totalPrcp	16	6	0.113	-0.014	0.241	5329	1.426	0.458
146	totalPrcp	16	7	0.064	-0.062	0.191	5330	1.426	0.458
147	totalPrcp	16	8	0.069	-0.058	0.195	5330	1.426	0.458
148	P10	2	0	0.123	0.039	0.208	5322	1.424	0.46
149	P10	2	1	0.189	0.107	0.273	5312	1.422	0.462
150	P10	2	2	0.186	0.105	0.269	5313	1.422	0.462
151	P10	2	3	0.131	0.051	0.213	5322	1.424	0.46
152	P10	2	4	0.085	0.006	0.164	5327	1.426	0.459
153	P10	2	5	0.06	-0.018	0.137	5330	1.426	0.458
154	P10	2	6	0.024	-0.056	0.104	5330	1.427	0.458
155	P10	2	7	-0.005	-0.086	0.076	5330	1.426	0.458
156	P10	2	8	0.02	-0.061	0.1	5330	1.426	0.458
157	P10	4	0	0.245	0.149	0.342	5307	1.42	0.463
158	P10	4	1	0.251	0.157	0.345	5307	1.42	0.463
159	P10	4	2	0.211	0.119	0.305	5314	1.422	0.461
160	P10	4	3	0.147	0.057	0.239	5324	1.425	0.459
161	P10	4	4	0.086	-0.005	0.177	5329	1.426	0.458
162	P10	4	5	0.044	-0.046	0.135	5331	1.427	0.458
163	P10	4	6	0.034	-0.058	0.126	5331	1.427	0.458
164	P10	4	7	0.03	-0.063	0.124	5330	1.427	0.458
165	P10	4	8	0.058	-0.036	0.152	5330	1.426	0.458
166	P10	6	0	0.273	0.169	0.377	5308	1.42	0.463
167	P10	6	1	0.256	0.155	0.358	5312	1.421	0.461
168	P10	6	2	0.201	0.099	0.303	5321	1.424	0.46
169	P10	6	3	0.125	0.025	0.225	5328	1.426	0.458
170	P10	6	4	0.087	-0.013	0.187	5330	1.426	0.458
171	P10	6	5	0.068	-0.032	0.169	5330	1.427	0.458
172	P10	6	6	0.067	-0.036	0.17	5330	1.426	0.458
173	P10	6	7	0.078	-0.026	0.182	5329	1.426	0.458
174	P10	6	8	0.141	0.038	0.245	5325	1.425	0.459
175	P10	8	0	0.271	0.158	0.384	5314	1.422	0.461
176	P10	8	1	0.236	0.126	0.347	5319	1.423	0.46
177	P10	8	2	0.199	0.089	0.309	5323	1.425	0.459
178	P10	8	3	0.148	0.038	0.259	5328	1.426	0.458
179	P10	8	4	0.12	0.009	0.232	5329	1.426	0.458
180	P10	8	5	0.114	0.002	0.226	5329	1.426	0.458
181	P10	8	6	0.151	0.038	0.265	5327	1.425	0.459
182	P10	8	7	0.13	0.017	0.242	5327	1.426	0.458
183	P10	8	8	0.142	0.03	0.253	5327	1.426	0.458
184	P10	12	0	0.298	0.17	0.425	5317	1.423	0.459
185	P10	12	1	0.296	0.17	0.422	5317	1.423	0.46
186	P10	12	2	0.307	0.18	0.433	5317	1.423	0.46
187	P10	12	3	0.24	0.114	0.365	5323	1.424	0.459
188	P10	12	4	0.203	0.077	0.329	5326	1.425	0.458
189	P10	12	5	0.188	0.061	0.314	5326	1.425	0.458
190	P10	12	6	0.172	0.046	0.298	5326	1.425	0.459
191	P10	12	7	0.139	0.014	0.264	5327	1.426	0.459
192	P10	12	8	0.153	0.028	0.278	5326	1.425	0.459
193	P10	16	0	0.399	0.252	0.545	5313	1.422	0.459
194	P10	16	1	0.384	0.241	0.525	5313	1.422	0.46
195	P10	16	2	0.34	0.201	0.477	5317	1.423	0.46
196	P10	16	3	0.258	0.121	0.395	5323	1.424	0.459
197	P10	16	4	0.223	0.085	0.361	5325	1.425	0.459
198	P10	16	5	0.167	0.029	0.304	5328	1.426	0.458
199	P10	16	6	0.148	0.01	0.285	5328	1.426	0.458
200	P10	16	7	0.115	-0.023	0.253	5329	1.426	0.458
201	P10	16	8	0.093	-0.045	0.231	5329	1.426	0.458
202	P20	2	0	0.077	0	0.156	5327	1.426	0.459
203	P20	2	1	0.146	0.071	0.222	5318	1.423	0.461
204	P20	2	2	0.148	0.074	0.223	5317	1.423	0.462
205	P20	2	3	0.131	0.057	0.205	5320	1.424	0.461
206	P20	2	4	0.127	0.057	0.199	5320	1.424	0.461
207	P20	2	5	0.121	0.051	0.193	5321	1.424	0.461
208	P20	2	6	0.08	0.008	0.153	5327	1.426	0.459
209	P20	2	7	0.028	-0.046	0.103	5330	1.426	0.458
210	P20	2	8	0.044	-0.029	0.118	5329	1.426	0.458
211	P20	4	0	0.174	0.089	0.26	5316	1.423	0.461
212	P20	4	1	0.21	0.127	0.294	5309	1.421	0.463
213	P20	4	2	0.208	0.127	0.29	5308	1.421	0.464
214	P20	4	3	0.187	0.107	0.268	5312	1.422	0.463
215	P20	4	4	0.16	0.08	0.242	5318	1.423	0.461
216	P20	4	5	0.116	0.036	0.198	5325	1.425	0.459
217	P20	4	6	0.095	0.013	0.178	5327	1.426	0.459
218	P20	4	7	0.057	-0.026	0.14	5330	1.426	0.458
219	P20	4	8	0.059	-0.025	0.143	5329	1.426	0.458
220	P20	6	0	0.235	0.145	0.325	5307	1.42	0.463
221	P20	6	1	0.254	0.167	0.343	5302	1.419	0.465
222	P20	6	2	0.232	0.144	0.32	5308	1.421	0.464
223	P20	6	3	0.183	0.096	0.271	5317	1.423	0.461
224	P20	6	4	0.169	0.081	0.258	5320	1.424	0.46
225	P20	6	5	0.134	0.045	0.223	5325	1.425	0.459
226	P20	6	6	0.107	0.016	0.199	5327	1.426	0.458
227	P20	6	7	0.097	0.005	0.189	5327	1.426	0.458
228	P20	6	8	0.13	0.039	0.221	5324	1.425	0.459
229	P20	8	0	0.27	0.174	0.368	5305	1.42	0.464
230	P20	8	1	0.263	0.167	0.36	5308	1.42	0.463
231	P20	8	2	0.248	0.153	0.345	5310	1.421	0.463
232	P20	8	3	0.207	0.111	0.303	5318	1.423	0.46
233	P20	8	4	0.19	0.092	0.289	5321	1.424	0.46
234	P20	8	5	0.179	0.079	0.279	5322	1.424	0.46
235	P20	8	6	0.179	0.08	0.28	5321	1.424	0.46
236	P20	8	7	0.129	0.031	0.228	5326	1.425	0.459
237	P20	8	8	0.124	0.027	0.221	5326	1.425	0.459
238	P20	12	0	0.315	0.204	0.427	5308	1.42	0.462
239	P20	12	1	0.335	0.223	0.447	5304	1.419	0.463
240	P20	12	2	0.341	0.23	0.453	5303	1.419	0.464
241	P20	12	3	0.284	0.174	0.394	5312	1.422	0.461
242	P20	12	4	0.255	0.145	0.365	5316	1.423	0.461
243	P20	12	5	0.224	0.113	0.334	5319	1.423	0.46
244	P20	12	6	0.181	0.072	0.291	5323	1.425	0.459
245	P20	12	7	0.11	0.003	0.218	5328	1.426	0.459
246	P20	12	8	0.104	-0.004	0.212	5328	1.426	0.459
247	P20	16	0	0.406	0.278	0.533	5302	1.419	0.463
248	P20	16	1	0.399	0.275	0.523	5301	1.419	0.463
249	P20	16	2	0.36	0.239	0.48	5305	1.42	0.463
250	P20	16	3	0.273	0.153	0.392	5316	1.423	0.461
251	P20	16	4	0.241	0.121	0.361	5319	1.424	0.46
252	P20	16	5	0.178	0.058	0.298	5325	1.425	0.459
253	P20	16	6	0.147	0.028	0.267	5326	1.425	0.459
254	P20	16	7	0.096	-0.023	0.216	5329	1.426	0.458
255	P20	16	8	0.082	-0.038	0.202	5329	1.426	0.458
256	wetDays	2	0	0.151	0.055	0.248	5320	1.424	0.461
257	wetDays	2	1	0.239	0.142	0.335	5308	1.42	0.464
258	wetDays	2	2	0.219	0.124	0.314	5311	1.421	0.462
259	wetDays	2	3	0.155	0.06	0.249	5321	1.424	0.461
260	wetDays	2	4	0.061	-0.034	0.155	5329	1.426	0.458
261	wetDays	2	5	0.021	-0.073	0.114	5331	1.427	0.458
262	wetDays	2	6	0.091	-0.003	0.186	5328	1.426	0.459
263	wetDays	2	7	0.053	-0.042	0.149	5330	1.426	0.458
264	wetDays	2	8	0.033	-0.062	0.129	5330	1.426	0.458
265	wetDays	4	0	0.301	0.186	0.416	5304	1.419	0.465
266	wetDays	4	1	0.314	0.2	0.428	5302	1.419	0.465
267	wetDays	4	2	0.223	0.11	0.336	5317	1.423	0.461
268	wetDays	4	3	0.139	0.027	0.251	5326	1.425	0.459
269	wetDays	4	4	0.12	0.008	0.231	5328	1.426	0.459
270	wetDays	4	5	0.057	-0.054	0.168	5331	1.427	0.458
271	wetDays	4	6	0.1	-0.013	0.214	5329	1.426	0.458
272	wetDays	4	7	0.141	0.026	0.256	5326	1.425	0.458
273	wetDays	4	8	0.147	0.031	0.263	5326	1.425	0.458
274	wetDays	6	0	0.308	0.18	0.436	5309	1.421	0.464
275	wetDays	6	1	0.29	0.164	0.417	5313	1.422	0.462
276	wetDays	6	2	0.257	0.132	0.382	5317	1.423	0.461
277	wetDays	6	3	0.154	0.031	0.278	5326	1.425	0.459
278	wetDays	6	4	0.125	0.001	0.248	5328	1.426	0.459
279	wetDays	6	5	0.132	0.007	0.257	5329	1.426	0.458
280	wetDays	6	6	0.192	0.064	0.319	5325	1.425	0.459
281	wetDays	6	7	0.185	0.057	0.313	5325	1.425	0.459
282	wetDays	6	8	0.207	0.078	0.336	5323	1.424	0.459
283	wetDays	8	0	0.342	0.204	0.48	5309	1.421	0.464
284	wetDays	8	1	0.295	0.159	0.43	5316	1.422	0.461
285	wetDays	8	2	0.253	0.118	0.388	5320	1.424	0.46
286	wetDays	8	3	0.218	0.083	0.354	5324	1.425	0.459
287	wetDays	8	4	0.21	0.073	0.346	5325	1.425	0.459
288	wetDays	8	5	0.181	0.043	0.319	5327	1.425	0.458
289	wetDays	8	6	0.252	0.112	0.392	5321	1.424	0.46
290	wetDays	8	7	0.215	0.075	0.355	5324	1.425	0.459
291	wetDays	8	8	0.211	0.069	0.353	5325	1.425	0.458
292	wetDays	12	0	0.417	0.262	0.571	5308	1.42	0.462
293	wetDays	12	1	0.4	0.244	0.554	5311	1.421	0.462
294	wetDays	12	2	0.397	0.24	0.552	5312	1.421	0.461
295	wetDays	12	3	0.302	0.145	0.459	5322	1.424	0.459
296	wetDays	12	4	0.284	0.125	0.441	5324	1.425	0.458
297	wetDays	12	5	0.233	0.073	0.393	5326	1.425	0.458
298	wetDays	12	6	0.264	0.103	0.425	5323	1.425	0.459
299	wetDays	12	7	0.249	0.087	0.411	5323	1.425	0.459
300	wetDays	12	8	0.255	0.092	0.418	5323	1.425	0.459
301	wetDays	16	0	0.501	0.324	0.671	5307	1.42	0.462
302	wetDays	16	1	0.466	0.287	0.64	5311	1.421	0.461
303	wetDays	16	2	0.424	0.246	0.598	5314	1.422	0.46
304	wetDays	16	3	0.346	0.17	0.52	5321	1.424	0.459
305	wetDays	16	4	0.335	0.158	0.511	5321	1.424	0.459
306	wetDays	16	5	0.277	0.1	0.453	5324	1.425	0.459
307	wetDays	16	6	0.283	0.105	0.461	5322	1.424	0.459
308	wetDays	16	7	0.242	0.063	0.421	5325	1.425	0.459
309	wetDays	16	8	0.182	0.002	0.362	5327	1.426	0.458
310	consecWetDays	2	0	0.072	-0.009	0.155	5328	1.426	0.459
311	consecWetDays	2	1	0.08	0.004	0.16	5327	1.426	0.459
312	consecWetDays	2	2	0.07	-0.003	0.147	5327	1.426	0.459
313	consecWetDays	2	3	0.064	-0.008	0.138	5328	1.426	0.458
314	consecWetDays	2	4	0.053	-0.017	0.126	5329	1.426	0.459
315	consecWetDays	2	5	0.057	-0.015	0.131	5329	1.426	0.459
316	consecWetDays	2	6	0.055	-0.02	0.133	5329	1.426	0.459
317	consecWetDays	2	7	0.021	-0.054	0.098	5330	1.426	0.458
318	consecWetDays	2	8	0.057	-0.021	0.138	5329	1.426	0.458
319	consecWetDays	4	0	0.082	0.003	0.164	5327	1.426	0.459
320	consecWetDays	4	1	0.077	0	0.156	5328	1.426	0.458
321	consecWetDays	4	2	0.071	-0.003	0.148	5328	1.426	0.459
322	consecWetDays	4	3	0.078	0.003	0.155	5327	1.426	0.459
323	consecWetDays	4	4	0.06	-0.014	0.137	5329	1.426	0.459
324	consecWetDays	4	5	0.042	-0.033	0.119	5330	1.426	0.458
325	consecWetDays	4	6	0.054	-0.024	0.134	5329	1.426	0.458
326	consecWetDays	4	7	0.056	-0.023	0.138	5329	1.426	0.458
327	consecWetDays	4	8	0.106	0.025	0.19	5325	1.425	0.459
328	consecWetDays	6	0	0.073	-0.005	0.154	5328	1.426	0.458
329	consecWetDays	6	1	0.085	0.007	0.166	5327	1.426	0.459
330	consecWetDays	6	2	0.07	-0.008	0.149	5328	1.426	0.459
331	consecWetDays	6	3	0.053	-0.023	0.131	5329	1.426	0.458
332	consecWetDays	6	4	0.053	-0.024	0.133	5329	1.426	0.458
333	consecWetDays	6	5	0.067	-0.013	0.149	5329	1.426	0.458
334	consecWetDays	6	6	0.099	0.017	0.184	5326	1.425	0.459
335	consecWetDays	6	7	0.081	-0.001	0.166	5328	1.426	0.458
336	consecWetDays	6	8	0.093	0.01	0.179	5327	1.426	0.459
337	consecWetDays	8	0	0.069	-0.011	0.152	5329	1.426	0.458
338	consecWetDays	8	1	0.056	-0.024	0.137	5329	1.426	0.458
339	consecWetDays	8	2	0.05	-0.028	0.131	5330	1.426	0.458
340	consecWetDays	8	3	0.072	-0.008	0.154	5328	1.426	0.459
341	consecWetDays	8	4	0.103	0.02	0.187	5325	1.425	0.459
342	consecWetDays	8	5	0.094	0.01	0.179	5327	1.426	0.458
343	consecWetDays	8	6	0.095	0.011	0.182	5327	1.426	0.459
344	consecWetDays	8	7	0.08	-0.003	0.165	5328	1.426	0.458
345	consecWetDays	8	8	0.093	0.01	0.179	5327	1.426	0.459
346	consecWetDays	12	0	0.068	-0.017	0.154	5329	1.426	0.458
347	consecWetDays	12	1	0.074	-0.011	0.16	5329	1.426	0.458
348	consecWetDays	12	2	0.076	-0.008	0.161	5329	1.426	0.458
349	consecWetDays	12	3	0.083	0	0.167	5328	1.426	0.458
350	consecWetDays	12	4	0.098	0.013	0.184	5327	1.426	0.459
351	consecWetDays	12	5	0.095	0.011	0.182	5327	1.426	0.459
352	consecWetDays	12	6	0.087	0.001	0.174	5327	1.426	0.458
353	consecWetDays	12	7	0.092	0.006	0.182	5327	1.426	0.459
354	consecWetDays	12	8	0.11	0.022	0.201	5325	1.425	0.459
355	consecWetDays	16	0	0.049	-0.048	0.146	5330	1.426	0.458
356	consecWetDays	16	1	0.046	-0.05	0.141	5330	1.426	0.458
357	consecWetDays	16	2	0.032	-0.063	0.127	5330	1.427	0.458
358	consecWetDays	16	3	0.063	-0.033	0.158	5330	1.426	0.458
359	consecWetDays	16	4	0.061	-0.034	0.156	5330	1.426	0.458
360	consecWetDays	16	5	0.051	-0.044	0.146	5330	1.426	0.458
361	consecWetDays	16	6	0.033	-0.062	0.128	5330	1.426	0.458
362	consecWetDays	16	7	0.032	-0.061	0.126	5330	1.426	0.458
363	consecWetDays	16	8	0.053	-0.04	0.148	5329	1.426	0.458
364	spi.1	-	0	0.17	0.096	0.244	5309	1.421	0.465
365	spi.1	-	1	0.065	-0.008	0.138	5328	1.426	0.459
366	spi.1	-	2	0.014	-0.06	0.087	5330	1.426	0.458
367	spi.1	-	3	0.097	0.024	0.171	5323	1.425	0.46
368	spi.1	-	4	0.05	-0.025	0.124	5329	1.426	0.459
369	spi.1	-	5	-0.017	-0.092	0.058	5330	1.426	0.458
370	spi.1	-	6	-0.062	-0.135	0.011	5328	1.426	0.459
371	spi.1	-	7	0.006	-0.066	0.079	5331	1.427	0.458
372	spi.1	-	8	-0.052	-0.124	0.02	5329	1.426	0.458
373	spi.1	-	9	-0.074	-0.148	0	5327	1.426	0.459
374	spi.1	-	10	0	-0.076	0.076	5330	1.427	0.458
375	spi.1	-	11	0.039	-0.039	0.117	5329	1.426	0.458
376	spi.1	-	12	0.059	-0.019	0.137	5328	1.426	0.459
377	spi.1	-	13	0.035	-0.042	0.112	5329	1.426	0.459
378	spi.1	-	14	0.028	-0.051	0.106	5330	1.426	0.458
379	spi.1	-	15	0.066	-0.011	0.143	5327	1.426	0.459
380	spi.1	-	16	0.018	-0.058	0.094	5330	1.426	0.458
381	spi.3	-	0	0.191	0.104	0.278	5313	1.422	0.464
382	spi.3	-	1	0.141	0.055	0.228	5321	1.424	0.461
383	spi.3	-	2	0.115	0.03	0.199	5323	1.425	0.46
384	spi.3	-	3	0.115	0.029	0.2	5324	1.425	0.46
385	spi.3	-	4	-0.001	-0.087	0.086	5330	1.426	0.458
386	spi.3	-	5	-0.05	-0.136	0.037	5329	1.426	0.458
387	spi.3	-	6	-0.055	-0.139	0.029	5329	1.426	0.458
388	spi.3	-	7	-0.032	-0.118	0.054	5330	1.426	0.458
389	spi.3	-	8	-0.053	-0.137	0.031	5329	1.426	0.458
390	spi.3	-	9	-0.02	-0.108	0.068	5330	1.426	0.458
391	spi.3	-	10	0.011	-0.076	0.097	5330	1.426	0.458
392	spi.3	-	11	0.038	-0.05	0.126	5330	1.426	0.459
393	spi.3	-	12	0.052	-0.038	0.142	5328	1.426	0.459
394	spi.3	-	13	0.031	-0.056	0.119	5329	1.426	0.458
395	spi.3	-	14	0.034	-0.052	0.121	5329	1.426	0.458
396	spi.3	-	15	0.04	-0.046	0.127	5329	1.426	0.458
397	spi.3	-	16	-0.051	-0.135	0.034	5329	1.426	0.459
398	spi.6	-	0	0.281	0.173	0.389	5306	1.42	0.466
399	spi.6	-	1	0.156	0.049	0.262	5323	1.425	0.461
400	spi.6	-	2	0.144	0.036	0.252	5324	1.425	0.46
401	spi.6	-	3	0.148	0.038	0.258	5323	1.425	0.461
402	spi.6	-	4	-0.025	-0.135	0.085	5330	1.426	0.458
403	spi.6	-	5	-0.048	-0.162	0.065	5330	1.426	0.458
404	spi.6	-	6	0.003	-0.11	0.115	5330	1.426	0.458
405	spi.6	-	7	0.007	-0.1	0.113	5330	1.426	0.458
406	spi.6	-	8	-0.049	-0.151	0.054	5330	1.426	0.458
407	spi.6	-	9	-0.052	-0.158	0.053	5330	1.426	0.458
408	spi.6	-	10	0	-0.106	0.106	5330	1.427	0.458
409	spi.6	-	11	0.003	-0.103	0.109	5330	1.427	0.458
410	spi.6	-	12	-0.009	-0.117	0.099	5330	1.427	0.458
411	spi.6	-	13	-0.038	-0.146	0.07	5330	1.427	0.458
412	spi.6	-	14	0.004	-0.1	0.108	5330	1.426	0.458
413	spi.6	-	15	0.028	-0.073	0.13	5330	1.426	0.458
414	spi.6	-	16	-0.106	-0.206	-0.005	5327	1.426	0.459
415	spei.1	-	0	0.17	0.096	0.244	5309	1.421	0.465
416	spei.1	-	1	0.065	-0.008	0.138	5328	1.426	0.459
417	spei.1	-	2	0.014	-0.06	0.087	5330	1.426	0.458
418	spei.1	-	3	0.097	0.024	0.171	5323	1.425	0.46
419	spei.1	-	4	0.05	-0.025	0.124	5329	1.426	0.459
420	spei.1	-	5	-0.017	-0.092	0.058	5330	1.426	0.458
421	spei.1	-	6	-0.062	-0.135	0.011	5328	1.426	0.459
422	spei.1	-	7	0.006	-0.066	0.079	5331	1.427	0.458
423	spei.1	-	8	-0.052	-0.124	0.02	5329	1.426	0.458
424	spei.1	-	9	-0.074	-0.148	0	5327	1.426	0.459
425	spei.1	-	10	0	-0.076	0.076	5330	1.427	0.458
426	spei.1	-	11	0.039	-0.039	0.117	5329	1.426	0.458
427	spei.1	-	12	0.059	-0.019	0.137	5328	1.426	0.459
428	spei.1	-	13	0.035	-0.042	0.112	5329	1.426	0.459
429	spei.1	-	14	0.028	-0.051	0.106	5330	1.426	0.458
430	spei.1	-	15	0.066	-0.011	0.143	5327	1.426	0.459
431	spei.1	-	16	0.018	-0.058	0.094	5330	1.426	0.458
432	spei.3	-	0	0.191	0.104	0.278	5313	1.422	0.464
433	spei.3	-	1	0.141	0.055	0.228	5321	1.424	0.461
434	spei.3	-	2	0.115	0.03	0.199	5323	1.425	0.46
435	spei.3	-	3	0.115	0.029	0.2	5324	1.425	0.46
436	spei.3	-	4	-0.001	-0.087	0.086	5330	1.426	0.458
437	spei.3	-	5	-0.05	-0.136	0.037	5329	1.426	0.458
438	spei.3	-	6	-0.055	-0.139	0.029	5329	1.426	0.458
439	spei.3	-	7	-0.032	-0.118	0.054	5330	1.426	0.458
440	spei.3	-	8	-0.053	-0.137	0.031	5329	1.426	0.458
441	spei.3	-	9	-0.02	-0.108	0.068	5330	1.426	0.458
442	spei.3	-	10	0.011	-0.076	0.097	5330	1.426	0.458
443	spei.3	-	11	0.038	-0.05	0.126	5330	1.426	0.459
444	spei.3	-	12	0.052	-0.038	0.142	5328	1.426	0.459
445	spei.3	-	13	0.031	-0.056	0.119	5329	1.426	0.458
446	spei.3	-	14	0.034	-0.052	0.121	5329	1.426	0.458
447	spei.3	-	15	0.04	-0.046	0.127	5329	1.426	0.458
448	spei.3	-	16	-0.051	-0.135	0.034	5329	1.426	0.459
449	spei.6	-	0	0.277	0.17	0.383	5306	1.42	0.466
450	spei.6	-	1	0.159	0.052	0.266	5323	1.425	0.461
451	spei.6	-	2	0.124	0.017	0.231	5326	1.425	0.46
452	spei.6	-	3	0.11	0.001	0.219	5326	1.425	0.46
453	spei.6	-	4	-0.076	-0.184	0.032	5328	1.426	0.459
454	spei.6	-	5	-0.103	-0.214	0.007	5327	1.426	0.459
455	spei.6	-	6	-0.02	-0.129	0.09	5330	1.426	0.458
456	spei.6	-	7	0.009	-0.096	0.113	5330	1.426	0.458
457	spei.6	-	8	-0.042	-0.143	0.059	5330	1.426	0.458
458	spei.6	-	9	-0.043	-0.147	0.061	5330	1.426	0.458
459	spei.6	-	10	0.009	-0.096	0.115	5330	1.427	0.458
460	spei.6	-	11	0.018	-0.087	0.124	5330	1.426	0.458
461	spei.6	-	12	0.023	-0.085	0.132	5330	1.426	0.458
462	spei.6	-	13	-0.019	-0.128	0.09	5331	1.427	0.458
463	spei.6	-	14	0.001	-0.103	0.107	5330	1.426	0.458
464	spei.6	-	15	0.03	-0.072	0.132	5330	1.426	0.458
465	spei.6	-	16	-0.107	-0.208	-0.006	5327	1.426	0.459
Supplementary Table 2. Model goodness of fit results from the hydrometeorological indicators and lags included within the study.
